# Supplementary material for: The XRE Family Transcriptional Regulator SrtR in Streptococcus suis Is Involved in Oxidant Tolerance and Virulence
Source: Front Cell Infect Microbiol. 2019 Jan 10;8:452. doi: 10.3389/fcimb.2018.00452 (PMC6335249; doi:10.3389/fcimb.2018.00452)
Supplement: Supplementary file 4 [file Table_1.xlsx]

## Sheet: Table S1
The XRE family transcriptional regulator SrtR in Streptococcus suis is involved in oxidant tolerance and virulence
Table S1. Primers used to amplify and sequence DNA segments differed between DN13 and SS9-P10
primer name	primer sequence (5'→3')
475215F	TTACACTTCTGCGATAATGGG
475215R	AGAGATAGAGGAGGTTCCAC
761229F	CAGTTTAACCCTGCATACCG
761229R	GAAGATTTTGCCAGCTCGAA
953178F	GAAAGCAGTTTAGAATGACGAG
953178R	ACTCCTACTTTCTGCAATACG
1399963F	ACTTTGGACAGCAAATCAAGG
1399963R	AGCGAAGATAGGTGATAGCTG
1446295F	GATTTAACCAAGAACTTCGGTG
1446295R	TGGGCAATCAAACGACCGTA
1589362F1	ATTCTTAGCTGGTCTAGTTGTCC
1589362F2	GGAGTTCTGTAAATCCACATATATT
1589362R1	GAGTTCTGTAAATCCACATATATTA
1589362R2	GGAGTTCTGTAAATCCACATATAT
186856F	CATACTAGCGGTATTGATCCCT
186856R	TCCCGCGTGGAGGCCTATGG
2028617F	TTACAGAATATCACTGGTTGGGG
2028617R	GTAATAAGAGCAACAAAACCAGC
2096668F	ATGCGTGCAACCATCAAAGAT
2096668R	AGTTCGGTGATGGTATGTGG

## Sheet: Table S2
Table S3. InDels in SS9-P10
CHROMOSOME	START	END	REFERENCE	ALTERATION	ANNOTION	GENE(in or nearby)	MUT_type	MUT_info
CP015557.1	40756	40756	-	A	exonic	A6M16_00265	frameshift insertion	A6M16_00265:gene52:exon1:c.440_441insT:p.F147fs,
CP015557.1	186856	186856	C	-	exonic	A6M16_01085	frameshift deletion	A6M16_01085:gene216:exon1:c.603delC:p.V201fs,
CP015557.1	246777	246777	T	-	exonic	A6M16_01345	frameshift deletion	A6M16_01345:gene268:exon1:c.120delA:p.T40fs,
CP015557.1	761229	761264	GGACCAACCTAGCGTATCAGATGCAGAATATGATAC	-	exonic	ligA	nonframeshift deletion	ligA:gene767:exon1:c.66_101del:p.22_34del,
CP015557.1	1099443	1099443	-	G	upstream;downstream	A6M16_05510,A6M16_05515;A6M16_05520	.	.
CP015557.1	1126206	1126217	TTATGAAATGGA	-	exonic	A6M16_05625	nonframeshift deletion	A6M16_05625:gene1124:exon1:c.180_191del:p.60_64del,
CP015557.1	1156457	1156457	-	A	upstream;downstream	A6M16_05750;A6M16_05755,obgE	.	.
CP015557.1	1334824	1334824	-	A	exonic	A6M16_06565	unknown	UNKNOWN
CP015557.1	1474193	1474193	-	A	upstream	A6M16_07235,A6M16_07240	.	.
CP015557.1	1505076	1505076	-	T	exonic	A6M16_07415	frameshift insertion	A6M16_07415:gene1482:exon1:c.442_443insT:p.P148fs,
CP015557.1	1505123	1505123	C	-	exonic	A6M16_07415	frameshift deletion	A6M16_07415:gene1482:exon1:c.489delC:p.D163fs,
CP015557.1	1506131	1506131	A	-	exonic	A6M16_07425	frameshift deletion	A6M16_07425:gene1484:exon1:c.390delT:p.S130fs,
CP015557.1	1549953	1549953	A	-	upstream;downstream	A6M16_07650,A6M16_07655;A6M16_07645	.	.
CP015557.1	1589362	1589363	AT	-	exonic	A6M16_07840	unknown	UNKNOWN
CP015557.1	1589842	1589857	AGAACTAGGTTATCCG	-	exonic	A6M16_07845	unknown	UNKNOWN
CP015557.1	1590578	1590578	T	-	downstream	A6M16_07845,A6M16_07850	.	.
CP015557.1	1590641	1590641	-	TG	downstream	A6M16_07845,A6M16_07850	.	.
CP015557.1	1590741	1590741	-	C	downstream	A6M16_07845,A6M16_07850	.	.
CP015557.1	1592265	1592265	-	C	exonic	A6M16_07855	frameshift insertion	A6M16_07855:gene1570:exon1:c.461_462insG:p.G154fs,
CP015557.1	1645489	1645489	A	-	downstream	A6M16_08165,A6M16_08170,A6M16_08175	.	.
CP015557.1	1646361	1646361	-	C	upstream;downstream	A6M16_08170;A6M16_08175	.	.
CP015557.1	1792478	1792478	C	-	upstream;downstream	A6M16_08860,A6M16_08865;A6M16_08870	.	.
CP015557.1	1956537	1956549	CTAAGGACCCCAT	-	exonic	A6M16_09575	frameshift deletion	A6M16_09575:gene1914:exon1:c.1526_1538del:p.509_513del,
CP015557.1	2002222	2002225	TATA	-	upstream;downstream	A6M16_09810,A6M16_09815;A6M16_09820,pgi	.	.

## Sheet: Table S3
Table S4. SNPs in SS9-P10
CHROMOSOME	START	END	REFERENCE	ALTERATION	ANNOTATION	GENE(in or nearby)	MUT_type	MUT_info
CP015557.1	24618	24618	C	G	exonic	A6M16_00195	nonsynonymous SNV	A6M16_00195:gene38:exon1:c.303C>G:p.S101R,
CP015557.1	32584	32584	T	C	exonic	A6M16_00235	nonsynonymous SNV	A6M16_00235:gene46:exon1:c.1225T>C:p.Y409H,
CP015557.1	40340	40340	G	A	exonic	A6M16_00265	nonsynonymous SNV	A6M16_00265:gene52:exon1:c.857C>T:p.S286F,
CP015557.1	41699	41699	A	G	exonic	A6M16_00270	nonsynonymous SNV	A6M16_00270:gene53:exon1:c.292A>G:p.T98A,
CP015557.1	51704	51704	C	T	exonic	A6M16_00320	nonsynonymous SNV	A6M16_00320:gene63:exon1:c.182C>T:p.T61M,
CP015557.1	76180	76180	A	T	upstream;downstream	A6M16_00485,A6M16_00490,A6M16_00495;A6M16_00470,A6M16_00475,rpsN	.	.
CP015557.1	92488	92488	G	A	ncRNA_exonic	A6M16_00630	.	.
CP015557.1	101447	101447	A	G	upstream;downstream	A6M16_00695;A6M16_00700,A6M16_00705	.	.
CP015557.1	146412	146412	G	A	upstream;downstream	A6M16_00910;A6M16_00905	.	.
CP015557.1	179996	179996	A	G	exonic	A6M16_01060	nonsynonymous SNV	A6M16_01060:gene211:exon1:c.472A>G:p.K158E,
CP015557.1	181944	181944	C	T	exonic	A6M16_01065	nonsynonymous SNV	A6M16_01065:gene212:exon1:c.773G>A:p.R258H,
CP015557.1	225159	225159	G	C	upstream;downstream	A6M16_01255;A6M16_01250	.	.
CP015557.1	234760	234760	C	T	exonic	A6M16_01290	nonsynonymous SNV	A6M16_01290:gene257:exon1:c.832C>T:p.H278Y,
CP015557.1	246775	246775	G	T	exonic	A6M16_01345	nonsynonymous SNV	A6M16_01345:gene268:exon1:c.122C>A:p.A41D,
CP015557.1	246776	246776	C	T	exonic	A6M16_01345	nonsynonymous SNV	A6M16_01345:gene268:exon1:c.121G>A:p.A41T,
CP015557.1	255119	255119	T	C	exonic	A6M16_01385	nonsynonymous SNV	A6M16_01385:gene276:exon1:c.2030T>C:p.V677A,
CP015557.1	323207	323207	C	A	exonic	A6M16_01715	nonsynonymous SNV	A6M16_01715:gene342:exon1:c.358G>T:p.D120Y,
CP015557.1	335236	335236	C	T	exonic	A6M16_01765	nonsynonymous SNV	A6M16_01765:gene352:exon1:c.548C>T:p.A183V,
CP015557.1	339510	339510	A	G	exonic	A6M16_01790	synonymous SNV	A6M16_01790:gene357:exon1:c.42A>G:p.E14E,
CP015557.1	339513	339513	G	A	exonic	A6M16_01790	synonymous SNV	A6M16_01790:gene357:exon1:c.45G>A:p.G15G,
CP015557.1	339514	339514	G	C	exonic	A6M16_01790	nonsynonymous SNV	A6M16_01790:gene357:exon1:c.46G>C:p.V16L,
CP015557.1	339516	339516	A	G	exonic	A6M16_01790	synonymous SNV	A6M16_01790:gene357:exon1:c.48A>G:p.V16V,
CP015557.1	360705	360705	G	A	exonic	A6M16_01905	synonymous SNV	A6M16_01905:gene380:exon1:c.1422G>A:p.L474L,
CP015557.1	475215	475215	A	G	exonic	A6M16_02490	unknown	UNKNOWN
CP015557.1	494548	494548	C	A	exonic	A6M16_02605	synonymous SNV	A6M16_02605:gene520:exon1:c.30C>A:p.G10G,
CP015557.1	510236	510236	A	G	exonic	A6M16_02680	nonsynonymous SNV	A6M16_02680:gene535:exon1:c.850A>G:p.T284A,
CP015557.1	541672	541672	T	G	exonic	A6M16_02830	nonsynonymous SNV	A6M16_02830:gene565:exon1:c.240T>G:p.F80L,
CP015557.1	545669	545669	G	A	exonic	A6M16_02845	nonsynonymous SNV	A6M16_02845:gene568:exon1:c.2204G>A:p.R735Q,
CP015557.1	651091	651091	T	C	exonic	A6M16_03330	synonymous SNV	A6M16_03330:gene665:exon1:c.999T>C:p.G333G,
CP015557.1	660541	660541	A	G	exonic	A6M16_03360	synonymous SNV	A6M16_03360:gene671:exon1:c.1131A>G:p.R377R,
CP015557.1	682272	682272	T	C	exonic	aroD	nonsynonymous SNV	aroD:gene692:exon1:c.191T>C:p.I64T,
CP015557.1	723111	723111	A	C	upstream	A6M16_03690,A6M16_03695,A6M16_03700	.	.
CP015557.1	723112	723112	G	A	upstream	A6M16_03690,A6M16_03695,A6M16_03700	.	.
CP015557.1	723113	723113	C	A	upstream	A6M16_03690,A6M16_03695,A6M16_03700	.	.
CP015557.1	723114	723114	C	A	upstream	A6M16_03690,A6M16_03695,A6M16_03700	.	.
CP015557.1	726621	726621	A	G	exonic	A6M16_03715	nonsynonymous SNV	A6M16_03715:gene742:exon1:c.1246A>G:p.I416V,
CP015557.1	728913	728913	A	G	upstream;downstream	A6M16_03720;A6M16_03715	.	.
CP015557.1	728916	728916	C	A	upstream;downstream	A6M16_03720;A6M16_03715	.	.
CP015557.1	728917	728917	A	G	upstream;downstream	A6M16_03720;A6M16_03715	.	.
CP015557.1	740003	740003	T	A	exonic	A6M16_03750	stopgain SNV	A6M16_03750:gene749:exon1:c.812T>A:p.L271X,
CP015557.1	814330	814330	G	C	exonic	A6M16_04130	nonsynonymous SNV	A6M16_04130:gene825:exon1:c.184G>C:p.A62P,
CP015557.1	860738	860738	C	A	exonic	A6M16_04380	nonsynonymous SNV	A6M16_04380:gene875:exon1:c.577G>T:p.A193S,
CP015557.1	943201	943201	C	G	exonic	A6M16_04730	nonsynonymous SNV	A6M16_04730:gene945:exon1:c.1162C>G:p.H388D,
CP015557.1	948072	948072	A	T	exonic	A6M16_04760	nonsynonymous SNV	A6M16_04760:gene951:exon1:c.14T>A:p.I5N,
CP015557.1	953178	953178	T	C	exonic	A6M16_04800	stoploss SNV	A6M16_04800:gene959:exon1:c.313T>C:p.X105Q,
CP015557.1	984839	984839	C	A	upstream	A6M16_04920,A6M16_04925,A6M16_04930	.	.
CP015557.1	1056501	1056501	G	A	exonic	A6M16_05315	nonsynonymous SNV	A6M16_05315:gene1062:exon1:c.509C>T:p.S170L,
CP015557.1	1084624	1084624	C	T	exonic	A6M16_05430	synonymous SNV	A6M16_05430:gene1085:exon1:c.876G>A:p.L292L,
CP015557.1	1196312	1196312	G	A	exonic	A6M16_05925	nonsynonymous SNV	A6M16_05925:gene1184:exon1:c.451C>T:p.R151C,
CP015557.1	1233202	1233202	G	A	upstream;downstream	A6M16_06105,A6M16_06110;A6M16_06115	.	.
CP015557.1	1233204	1233204	T	A	upstream;downstream	A6M16_06105,A6M16_06110;A6M16_06115,A6M16_06120	.	.
CP015557.1	1233205	1233205	A	T	upstream;downstream	A6M16_06105,A6M16_06110;A6M16_06115,A6M16_06120	.	.
CP015557.1	1235219	1235219	T	G	exonic	A6M16_06120	nonsynonymous SNV	A6M16_06120:gene1223:exon1:c.1222A>C:p.I408L,
CP015557.1	1236663	1236663	T	C	exonic	A6M16_06125	nonsynonymous SNV	A6M16_06125:gene1224:exon1:c.424A>G:p.S142G,
CP015557.1	1260309	1260309	G	A	upstream;downstream	A6M16_06240;A6M16_06245	.	.
CP015557.1	1325845	1325845	C	A	upstream;downstream	A6M16_06525;A6M16_06520	.	.
CP015557.1	1327091	1327091	C	T	exonic	A6M16_06525	nonsynonymous SNV	A6M16_06525:gene1304:exon1:c.1232C>T:p.T411M,
CP015557.1	1327105	1327105	C	T	exonic	A6M16_06525	nonsynonymous SNV	A6M16_06525:gene1304:exon1:c.1246C>T:p.P416S,
CP015557.1	1327258	1327258	A	G	downstream	A6M16_06525,A6M16_06530	.	.
CP015557.1	1327290	1327290	G	T	downstream	A6M16_06525,A6M16_06530	.	.
CP015557.1	1327398	1327398	T	G	downstream	A6M16_06525,A6M16_06530	.	.
CP015557.1	1327400	1327400	T	C	downstream	A6M16_06525,A6M16_06530	.	.
CP015557.1	1327403	1327403	C	T	downstream	A6M16_06525,A6M16_06530	.	.
CP015557.1	1327404	1327404	G	A	downstream	A6M16_06525,A6M16_06530	.	.
CP015557.1	1327408	1327408	T	C	downstream	A6M16_06525,A6M16_06530	.	.
CP015557.1	1327409	1327409	A	T	downstream	A6M16_06525,A6M16_06530	.	.
CP015557.1	1359653	1359653	A	C	exonic	mscL	nonsynonymous SNV	mscL:gene1332:exon1:c.146A>C:p.K49T,
CP015557.1	1395349	1395349	G	A	exonic	A6M16_06830	nonsynonymous SNV	A6M16_06830:gene1365:exon1:c.371C>T:p.A124V,
CP015557.1	1399963	1399963	A	G	exonic	A6M16_06855	unknown	UNKNOWN
CP015557.1	1434523	1434523	C	T	exonic	A6M16_07025	nonsynonymous SNV	A6M16_07025:gene1404:exon1:c.985G>A:p.A329T,
CP015557.1	1435887	1435887	T	C	exonic	A6M16_07030	synonymous SNV	A6M16_07030:gene1405:exon1:c.552A>G:p.R184R,
CP015557.1	1446295	1446295	A	G	exonic	A6M16_07090	nonsynonymous SNV	A6M16_07090:gene1417:exon1:c.440T>C:p.I147T,
CP015557.1	1456409	1456409	G	A	exonic	A6M16_07140	stopgain SNV	A6M16_07140:gene1427:exon1:c.400C>T:p.Q134X,
CP015557.1	1503209	1503209	A	G	exonic	A6M16_07400	nonsynonymous SNV	A6M16_07400:gene1479:exon1:c.886A>G:p.M296V,
CP015557.1	1505083	1505083	T	C	exonic	A6M16_07415	nonsynonymous SNV	A6M16_07415:gene1482:exon1:c.449T>C:p.L150P,
CP015557.1	1505084	1505084	T	C	exonic	A6M16_07415	synonymous SNV	A6M16_07415:gene1482:exon1:c.450T>C:p.L150L,
CP015557.1	1505093	1505093	T	A	exonic	A6M16_07415	nonsynonymous SNV	A6M16_07415:gene1482:exon1:c.459T>A:p.N153K,
CP015557.1	1505105	1505105	C	T	exonic	A6M16_07415	synonymous SNV	A6M16_07415:gene1482:exon1:c.471C>T:p.T157T,
CP015557.1	1505116	1505116	T	C	exonic	A6M16_07415	nonsynonymous SNV	A6M16_07415:gene1482:exon1:c.482T>C:p.I161T,
CP015557.1	1505120	1505120	C	T	exonic	A6M16_07415	synonymous SNV	A6M16_07415:gene1482:exon1:c.486C>T:p.L162L,
CP015557.1	1505124	1505124	C	T	exonic	A6M16_07415	stopgain SNV	A6M16_07415:gene1482:exon1:c.490C>T:p.Q164X,
CP015557.1	1505125	1505125	A	G	exonic	A6M16_07415	nonsynonymous SNV	A6M16_07415:gene1482:exon1:c.491A>G:p.Q164R,
CP015557.1	1505126	1505126	G	T	exonic	A6M16_07415	nonsynonymous SNV	A6M16_07415:gene1482:exon1:c.492G>T:p.Q164H,
CP015557.1	1506134	1506134	A	G	exonic	A6M16_07425	synonymous SNV	A6M16_07425:gene1484:exon1:c.387T>C:p.D129D,
CP015557.1	1506137	1506137	A	G	exonic	A6M16_07425	synonymous SNV	A6M16_07425:gene1484:exon1:c.384T>C:p.L128L,
CP015557.1	1506141	1506141	G	A	exonic	A6M16_07425	nonsynonymous SNV	A6M16_07425:gene1484:exon1:c.380C>T:p.T127I,
CP015557.1	1506152	1506152	A	G	exonic	A6M16_07425	synonymous SNV	A6M16_07425:gene1484:exon1:c.369T>C:p.T123T,
CP015557.1	1506164	1506164	T	A	exonic	A6M16_07425	nonsynonymous SNV	A6M16_07425:gene1484:exon1:c.357A>T:p.K119N,
CP015557.1	1506173	1506173	G	A	exonic	A6M16_07425	synonymous SNV	A6M16_07425:gene1484:exon1:c.348C>T:p.P116P,
CP015557.1	1506174	1506174	G	A	exonic	A6M16_07425	nonsynonymous SNV	A6M16_07425:gene1484:exon1:c.347C>T:p.P116L,
CP015557.1	1524704	1524704	A	G	exonic	A6M16_07505	nonsynonymous SNV	A6M16_07505:gene1500:exon1:c.578T>C:p.V193A,
CP015557.1	1525634	1525634	A	G	exonic	A6M16_07510	nonsynonymous SNV	A6M16_07510:gene1501:exon1:c.869T>C:p.V290A,
CP015557.1	1554202	1554202	A	G	exonic	A6M16_07675	nonsynonymous SNV	A6M16_07675:gene1534:exon1:c.68T>C:p.V23A,
CP015557.1	1555054	1555054	T	C	exonic	A6M16_07685	nonsynonymous SNV	A6M16_07685:gene1536:exon1:c.707A>G:p.D236G,
CP015557.1	1565078	1565078	A	G	exonic	A6M16_07735	nonsynonymous SNV	A6M16_07735:gene1546:exon1:c.515T>C:p.I172T,
CP015557.1	1566974	1566974	G	A	exonic	A6M16_07745	nonsynonymous SNV	A6M16_07745:gene1548:exon1:c.499G>A:p.A167T,
CP015557.1	1578266	1578266	C	T	exonic	A6M16_07770	nonsynonymous SNV	A6M16_07770:gene1553:exon1:c.1601C>T:p.A534V,
CP015557.1	1590564	1590564	A	G	downstream	A6M16_07845,A6M16_07850	.	.
CP015557.1	1590566	1590566	T	C	downstream	A6M16_07845,A6M16_07850	.	.
CP015557.1	1590569	1590569	T	C	downstream	A6M16_07845,A6M16_07850	.	.
CP015557.1	1590644	1590644	A	C	downstream	A6M16_07845,A6M16_07850	.	.
CP015557.1	1590742	1590742	G	T	downstream	A6M16_07845,A6M16_07850	.	.
CP015557.1	1598801	1598801	G	A	exonic	A6M16_07900	synonymous SNV	A6M16_07900:gene1579:exon1:c.519C>T:p.Y173Y,
CP015557.1	1622579	1622579	T	C	exonic	A6M16_08055	nonsynonymous SNV	A6M16_08055:gene1610:exon1:c.1442A>G:p.E481G,
CP015557.1	1643846	1643846	G	T	upstream	A6M16_08155,A6M16_08160,A6M16_08165	.	.
CP015557.1	1643861	1643861	G	A	upstream	A6M16_08155,A6M16_08160,A6M16_08165	.	.
CP015557.1	1645487	1645487	A	C	downstream	A6M16_08165,A6M16_08170,A6M16_08175	.	.
CP015557.1	1645488	1645488	G	A	downstream	A6M16_08165,A6M16_08170,A6M16_08175	.	.
CP015557.1	1645565	1645565	G	A	downstream	A6M16_08165,A6M16_08170,A6M16_08175	.	.
CP015557.1	1656313	1656313	T	C	exonic	A6M16_08235	nonsynonymous SNV	A6M16_08235:gene1646:exon1:c.445A>G:p.T149A,
CP015557.1	1685754	1685754	G	A	exonic	A6M16_08375	synonymous SNV	A6M16_08375:gene1674:exon1:c.450G>A:p.L150L,
CP015557.1	1816728	1816728	G	A	exonic	A6M16_08995	nonsynonymous SNV	A6M16_08995:gene1798:exon1:c.49G>A:p.V17I,
CP015557.1	1835680	1835680	T	C	exonic	A6M16_09085	nonsynonymous SNV	A6M16_09085:gene1816:exon1:c.278A>G:p.D93G,
CP015557.1	1864002	1864002	G	A	exonic	A6M16_09205	nonsynonymous SNV	A6M16_09205:gene1840:exon1:c.380G>A:p.G127E,
CP015557.1	1889767	1889767	C	T	upstream	A6M16_09275,A6M16_09280,A6M16_09285	.	.
CP015557.1	1969525	1969525	T	C	upstream;downstream	A6M16_09640,rnpA;A6M16_09650	.	.
CP015557.1	1980331	1980331	G	T	exonic	A6M16_09695	nonsynonymous SNV	A6M16_09695:gene1938:exon1:c.235C>A:p.P79T,
CP015557.1	2028288	2028288	T	G	exonic	A6M16_09915	nonsynonymous SNV	A6M16_09915:gene1982:exon1:c.1459A>C:p.T487P,
CP015557.1	2028289	2028289	A	T	exonic	A6M16_09915	synonymous SNV	A6M16_09915:gene1982:exon1:c.1458T>A:p.T486T,
CP015557.1	2028290	2028290	G	T	exonic	A6M16_09915	nonsynonymous SNV	A6M16_09915:gene1982:exon1:c.1457C>A:p.T486N,
CP015557.1	2028616	2028616	T	C	exonic	A6M16_09915	synonymous SNV	A6M16_09915:gene1982:exon1:c.1131A>G:p.T377T,
CP015557.1	2028617	2028617	G	A	exonic	A6M16_09915	nonsynonymous SNV	A6M16_09915:gene1982:exon1:c.1130C>T:p.T377I,
CP015557.1	2028640	2028640	A	G	exonic	A6M16_09915	synonymous SNV	A6M16_09915:gene1982:exon1:c.1107T>C:p.T369T,
CP015557.1	2028667	2028667	A	G	exonic	A6M16_09915	synonymous SNV	A6M16_09915:gene1982:exon1:c.1080T>C:p.T360T,
CP015557.1	2029237	2029237	A	G	exonic	A6M16_09915	synonymous SNV	A6M16_09915:gene1982:exon1:c.510T>C:p.A170A,
CP015557.1	2037387	2037387	C	T	upstream	A6M16_09935,A6M16_09940,A6M16_09945,A6M16_09950	.	.
CP015557.1	2096887	2096887	T	G	exonic	A6M16_10240	unknown	UNKNOWN
CP015557.1	2097437	2097437	G	T	exonic	A6M16_10245	nonsynonymous SNV	A6M16_10245:gene2048:exon1:c.225G>T:p.Q75H,
CP015557.1	2112115	2112115	C	T	exonic	A6M16_10315	nonsynonymous SNV	A6M16_10315:gene2062:exon1:c.1723G>A:p.A575T,

## Sheet: Table S4
Table S5. InDels in SS9-P20
CHROMOSOME	START	END	REFERENCE	ALTERATION	ANNOTION	GENE(in or nearby)	MUT_type	MUT_info
refgene	40756	40756	-	A	exonic	A6M16_00265	frameshift insertion	A6M16_00265:gene52:exon1:c.440_441insT:p.F147fs,
refgene	186856	186856	C	-	exonic	A6M16_01085	frameshift deletion	A6M16_01085:gene216:exon1:c.603delC:p.V201fs,
refgene	761229	761264	GGACCAACCTAGCGTATCAGATGCAGAATATGATAC	-	exonic	ligA	nonframeshift deletion	ligA:gene767:exon1:c.66_101del:p.22_34del,
refgene	1099443	1099443	-	G	upstream;downstream	A6M16_05510,A6M16_05515;A6M16_05520	.	.
refgene	1126206	1126217	TTATGAAATGGA	-	exonic	A6M16_05625	nonframeshift deletion	A6M16_05625:gene1124:exon1:c.180_191del:p.60_64del,
refgene	1156457	1156457	-	A	upstream;downstream	A6M16_05750;A6M16_05755,obgE	.	.
refgene	1334824	1334824	-	A	exonic	A6M16_06565	unknown	UNKNOWN
refgene	1474193	1474193	-	A	upstream	A6M16_07235,A6M16_07240	.	.
refgene	1505076	1505076	-	T	exonic	A6M16_07415	frameshift insertion	A6M16_07415:gene1482:exon1:c.442_443insT:p.P148fs,
refgene	1505126	1505126	-	T	exonic	A6M16_07415	frameshift insertion	A6M16_07415:gene1482:exon1:c.492_493insT:p.Q164fs,
refgene	1506131	1506131	A	-	exonic	A6M16_07425	frameshift deletion	A6M16_07425:gene1484:exon1:c.390delT:p.S130fs,
refgene	1549953	1549953	A	-	upstream;downstream	A6M16_07650,A6M16_07655;A6M16_07645	.	.
refgene	1589362	1589363	AT	-	exonic	A6M16_07840	unknown	UNKNOWN
refgene	1589842	1589857	AGAACTAGGTTATCCG	-	exonic	A6M16_07845	unknown	UNKNOWN
refgene	1590578	1590578	T	-	downstream	A6M16_07845,A6M16_07850	.	.
refgene	1590641	1590641	-	TG	downstream	A6M16_07845,A6M16_07850	.	.
refgene	1590741	1590741	-	C	downstream	A6M16_07845,A6M16_07850	.	.
refgene	1592265	1592265	-	C	exonic	A6M16_07855	frameshift insertion	A6M16_07855:gene1570:exon1:c.461_462insG:p.G154fs,
refgene	1645489	1645489	A	-	downstream	A6M16_08165,A6M16_08170,A6M16_08175	.	.
refgene	1646361	1646361	-	C	upstream;downstream	A6M16_08170;A6M16_08175	.	.
refgene	1792478	1792478	C	-	upstream;downstream	A6M16_08860,A6M16_08865;A6M16_08870	.	.
refgene	1956537	1956549	CTAAGGACCCCAT	-	exonic	A6M16_09575	frameshift deletion	A6M16_09575:gene1914:exon1:c.1526_1538del:p.509_513del,
refgene	2002222	2002225	TATA	-	upstream;downstream	A6M16_09810,A6M16_09815;A6M16_09820,pgi	.	.

## Sheet: Table S5
Table S6. SNPs in SS9-P20
CHROMOSOME	START	END	REFERENCE	ALTERATION	ANNOTATION	GENE(in or nearby)	MUT_type	MUT_info
refgene	24618	24618	C	G	exonic	A6M16_00195	nonsynonymous SNV	A6M16_00195:gene38:exon1:c.303C>G:p.S101R,
refgene	29655	29655	C	A	exonic	A6M16_00220	nonsynonymous SNV	A6M16_00220:gene43:exon1:c.382C>A:p.P128T,
refgene	32584	32584	T	C	exonic	A6M16_00235	nonsynonymous SNV	A6M16_00235:gene46:exon1:c.1225T>C:p.Y409H,
refgene	40340	40340	G	A	exonic	A6M16_00265	nonsynonymous SNV	A6M16_00265:gene52:exon1:c.857C>T:p.S286F,
refgene	41699	41699	A	G	exonic	A6M16_00270	nonsynonymous SNV	A6M16_00270:gene53:exon1:c.292A>G:p.T98A,
refgene	51704	51704	C	T	exonic	A6M16_00320	nonsynonymous SNV	A6M16_00320:gene63:exon1:c.182C>T:p.T61M,
refgene	76180	76180	A	T	upstream;downstream	A6M16_00485,A6M16_00490,A6M16_00495;A6M16_00470,A6M16_00475,rpsN	.	.
refgene	92488	92488	G	A	ncRNA_exonic	A6M16_00630	.	.
refgene	101447	101447	A	G	upstream;downstream	A6M16_00695;A6M16_00700,A6M16_00705	.	.
refgene	146412	146412	G	A	upstream;downstream	A6M16_00910;A6M16_00905	.	.
refgene	179996	179996	A	G	exonic	A6M16_01060	nonsynonymous SNV	A6M16_01060:gene211:exon1:c.472A>G:p.K158E,
refgene	181944	181944	C	T	exonic	A6M16_01065	nonsynonymous SNV	A6M16_01065:gene212:exon1:c.773G>A:p.R258H,
refgene	225159	225159	G	C	upstream;downstream	A6M16_01255;A6M16_01250	.	.
refgene	234760	234760	C	T	exonic	A6M16_01290	nonsynonymous SNV	A6M16_01290:gene257:exon1:c.832C>T:p.H278Y,
refgene	246768	246768	G	T	exonic	A6M16_01345	nonsynonymous SNV	A6M16_01345:gene268:exon1:c.129C>A:p.S43R,
refgene	246769	246769	C	T	exonic	A6M16_01345	nonsynonymous SNV	A6M16_01345:gene268:exon1:c.128G>A:p.S43N,
refgene	246773	246773	G	C	exonic	A6M16_01345	nonsynonymous SNV	A6M16_01345:gene268:exon1:c.124C>G:p.H42D,
refgene	246781	246781	A	C	exonic	A6M16_01345	nonsynonymous SNV	A6M16_01345:gene268:exon1:c.116T>G:p.L39R,
refgene	246782	246782	G	A	exonic	A6M16_01345	nonsynonymous SNV	A6M16_01345:gene268:exon1:c.115C>T:p.L39F,
refgene	246783	246783	C	G	exonic	A6M16_01345	nonsynonymous SNV	A6M16_01345:gene268:exon1:c.114G>C:p.Q38H,
refgene	246784	246784	T	C	exonic	A6M16_01345	nonsynonymous SNV	A6M16_01345:gene268:exon1:c.113A>G:p.Q38R,
refgene	255046	255046	T	C	exonic	A6M16_01385	nonsynonymous SNV	A6M16_01385:gene276:exon1:c.1957T>C:p.S653P,
refgene	323207	323207	C	A	exonic	A6M16_01715	nonsynonymous SNV	A6M16_01715:gene342:exon1:c.358G>T:p.D120Y,
refgene	335236	335236	C	T	exonic	A6M16_01765	nonsynonymous SNV	A6M16_01765:gene352:exon1:c.548C>T:p.A183V,
refgene	339510	339510	A	G	exonic	A6M16_01790	synonymous SNV	A6M16_01790:gene357:exon1:c.42A>G:p.E14E,
refgene	339513	339513	G	A	exonic	A6M16_01790	synonymous SNV	A6M16_01790:gene357:exon1:c.45G>A:p.G15G,
refgene	339514	339514	G	C	exonic	A6M16_01790	nonsynonymous SNV	A6M16_01790:gene357:exon1:c.46G>C:p.V16L,
refgene	339516	339516	A	G	exonic	A6M16_01790	synonymous SNV	A6M16_01790:gene357:exon1:c.48A>G:p.V16V,
refgene	360705	360705	G	A	exonic	A6M16_01905	synonymous SNV	A6M16_01905:gene380:exon1:c.1422G>A:p.L474L,
refgene	475215	475215	A	G	exonic	A6M16_02490	unknown	UNKNOWN
refgene	494548	494548	C	A	exonic	A6M16_02605	synonymous SNV	A6M16_02605:gene520:exon1:c.30C>A:p.G10G,
refgene	510236	510236	A	G	exonic	A6M16_02680	nonsynonymous SNV	A6M16_02680:gene535:exon1:c.850A>G:p.T284A,
refgene	541672	541672	T	G	exonic	A6M16_02830	nonsynonymous SNV	A6M16_02830:gene565:exon1:c.240T>G:p.F80L,
refgene	545128	545128	T	A	exonic	A6M16_02845	nonsynonymous SNV	A6M16_02845:gene568:exon1:c.1663T>A:p.F555I,
refgene	545669	545669	G	A	exonic	A6M16_02845	nonsynonymous SNV	A6M16_02845:gene568:exon1:c.2204G>A:p.R735Q,
refgene	660541	660541	A	G	exonic	A6M16_03360	synonymous SNV	A6M16_03360:gene671:exon1:c.1131A>G:p.R377R,
refgene	682272	682272	T	C	exonic	aroD	nonsynonymous SNV	aroD:gene692:exon1:c.191T>C:p.I64T,
refgene	723111	723111	A	C	upstream	A6M16_03690,A6M16_03695,A6M16_03700	.	.
refgene	723112	723112	G	A	upstream	A6M16_03690,A6M16_03695,A6M16_03700	.	.
refgene	723114	723114	C	A	upstream	A6M16_03690,A6M16_03695,A6M16_03700	.	.
refgene	726621	726621	A	G	exonic	A6M16_03715	nonsynonymous SNV	A6M16_03715:gene742:exon1:c.1246A>G:p.I416V,
refgene	728916	728916	C	A	upstream;downstream	A6M16_03720;A6M16_03715	.	.
refgene	728917	728917	A	G	upstream;downstream	A6M16_03720;A6M16_03715	.	.
refgene	740003	740003	T	A	exonic	A6M16_03750	stopgain SNV	A6M16_03750:gene749:exon1:c.812T>A:p.L271X,
refgene	814330	814330	G	C	exonic	A6M16_04130	nonsynonymous SNV	A6M16_04130:gene825:exon1:c.184G>C:p.A62P,
refgene	860738	860738	C	A	exonic	A6M16_04380	nonsynonymous SNV	A6M16_04380:gene875:exon1:c.577G>T:p.A193S,
refgene	943201	943201	C	G	exonic	A6M16_04730	nonsynonymous SNV	A6M16_04730:gene945:exon1:c.1162C>G:p.H388D,
refgene	953178	953178	T	C	exonic	A6M16_04800	stoploss SNV	A6M16_04800:gene959:exon1:c.313T>C:p.X105Q,
refgene	984839	984839	C	A	upstream	A6M16_04920,A6M16_04925,A6M16_04930	.	.
refgene	1056501	1056501	G	A	exonic	A6M16_05315	nonsynonymous SNV	A6M16_05315:gene1062:exon1:c.509C>T:p.S170L,
refgene	1084624	1084624	C	T	exonic	A6M16_05430	synonymous SNV	A6M16_05430:gene1085:exon1:c.876G>A:p.L292L,
refgene	1196312	1196312	G	A	exonic	A6M16_05925	nonsynonymous SNV	A6M16_05925:gene1184:exon1:c.451C>T:p.R151C,
refgene	1233202	1233202	G	A	upstream;downstream	A6M16_06105,A6M16_06110;A6M16_06115	.	.
refgene	1233204	1233204	T	A	upstream;downstream	A6M16_06105,A6M16_06110;A6M16_06115,A6M16_06120	.	.
refgene	1233205	1233205	A	T	upstream;downstream	A6M16_06105,A6M16_06110;A6M16_06115,A6M16_06120	.	.
refgene	1235219	1235219	T	G	exonic	A6M16_06120	nonsynonymous SNV	A6M16_06120:gene1223:exon1:c.1222A>C:p.I408L,
refgene	1236663	1236663	T	C	exonic	A6M16_06125	nonsynonymous SNV	A6M16_06125:gene1224:exon1:c.424A>G:p.S142G,
refgene	1260309	1260309	G	A	upstream;downstream	A6M16_06240;A6M16_06245	.	.
refgene	1325845	1325845	C	A	upstream;downstream	A6M16_06525;A6M16_06520	.	.
refgene	1327091	1327091	C	T	exonic	A6M16_06525	nonsynonymous SNV	A6M16_06525:gene1304:exon1:c.1232C>T:p.T411M,
refgene	1327105	1327105	C	T	exonic	A6M16_06525	nonsynonymous SNV	A6M16_06525:gene1304:exon1:c.1246C>T:p.P416S,
refgene	1327258	1327258	A	G	downstream	A6M16_06525,A6M16_06530	.	.
refgene	1327290	1327290	G	T	downstream	A6M16_06525,A6M16_06530	.	.
refgene	1327398	1327398	T	G	downstream	A6M16_06525,A6M16_06530	.	.
refgene	1327400	1327400	T	C	downstream	A6M16_06525,A6M16_06530	.	.
refgene	1327403	1327403	C	T	downstream	A6M16_06525,A6M16_06530	.	.
refgene	1327404	1327404	G	A	downstream	A6M16_06525,A6M16_06530	.	.
refgene	1327408	1327408	T	C	downstream	A6M16_06525,A6M16_06530	.	.
refgene	1327409	1327409	A	T	downstream	A6M16_06525,A6M16_06530	.	.
refgene	1359653	1359653	A	C	exonic	mscL	nonsynonymous SNV	mscL:gene1332:exon1:c.146A>C:p.K49T,
refgene	1395349	1395349	G	A	exonic	A6M16_06830	nonsynonymous SNV	A6M16_06830:gene1365:exon1:c.371C>T:p.A124V,
refgene	1399963	1399963	A	G	exonic	A6M16_06855	unknown	UNKNOWN
refgene	1434523	1434523	C	T	exonic	A6M16_07025	nonsynonymous SNV	A6M16_07025:gene1404:exon1:c.985G>A:p.A329T,
refgene	1435887	1435887	T	C	exonic	A6M16_07030	synonymous SNV	A6M16_07030:gene1405:exon1:c.552A>G:p.R184R,
refgene	1446295	1446295	A	G	exonic	A6M16_07090	nonsynonymous SNV	A6M16_07090:gene1417:exon1:c.440T>C:p.I147T,
refgene	1456409	1456409	G	A	exonic	A6M16_07140	stopgain SNV	A6M16_07140:gene1427:exon1:c.400C>T:p.Q134X,
refgene	1503209	1503209	A	G	exonic	A6M16_07400	nonsynonymous SNV	A6M16_07400:gene1479:exon1:c.886A>G:p.M296V,
refgene	1504625	1504625	C	T	upstream;downstream	A6M16_07405,A6M16_07410,A6M16_07415;A6M16_07420	.	.
refgene	1505083	1505083	T	C	exonic	A6M16_07415	nonsynonymous SNV	A6M16_07415:gene1482:exon1:c.449T>C:p.L150P,
refgene	1505084	1505084	T	C	exonic	A6M16_07415	synonymous SNV	A6M16_07415:gene1482:exon1:c.450T>C:p.L150L,
refgene	1505093	1505093	T	A	exonic	A6M16_07415	nonsynonymous SNV	A6M16_07415:gene1482:exon1:c.459T>A:p.N153K,
refgene	1505105	1505105	C	T	exonic	A6M16_07415	synonymous SNV	A6M16_07415:gene1482:exon1:c.471C>T:p.T157T,
refgene	1505116	1505116	T	C	exonic	A6M16_07415	nonsynonymous SNV	A6M16_07415:gene1482:exon1:c.482T>C:p.I161T,
refgene	1505120	1505120	C	T	exonic	A6M16_07415	synonymous SNV	A6M16_07415:gene1482:exon1:c.486C>T:p.L162L,
refgene	1505124	1505124	C	T	exonic	A6M16_07415	stopgain SNV	A6M16_07415:gene1482:exon1:c.490C>T:p.Q164X,
refgene	1505125	1505125	A	G	exonic	A6M16_07415	nonsynonymous SNV	A6M16_07415:gene1482:exon1:c.491A>G:p.Q164R,
refgene	1505126	1505126	G	T	exonic	A6M16_07415	nonsynonymous SNV	A6M16_07415:gene1482:exon1:c.492G>T:p.Q164H,
refgene	1506134	1506134	A	G	exonic	A6M16_07425	synonymous SNV	A6M16_07425:gene1484:exon1:c.387T>C:p.D129D,
refgene	1506137	1506137	A	G	exonic	A6M16_07425	synonymous SNV	A6M16_07425:gene1484:exon1:c.384T>C:p.L128L,
refgene	1506141	1506141	G	A	exonic	A6M16_07425	nonsynonymous SNV	A6M16_07425:gene1484:exon1:c.380C>T:p.T127I,
refgene	1506152	1506152	A	G	exonic	A6M16_07425	synonymous SNV	A6M16_07425:gene1484:exon1:c.369T>C:p.T123T,
refgene	1506164	1506164	T	A	exonic	A6M16_07425	nonsynonymous SNV	A6M16_07425:gene1484:exon1:c.357A>T:p.K119N,
refgene	1506173	1506173	G	A	exonic	A6M16_07425	synonymous SNV	A6M16_07425:gene1484:exon1:c.348C>T:p.P116P,
refgene	1506174	1506174	G	A	exonic	A6M16_07425	nonsynonymous SNV	A6M16_07425:gene1484:exon1:c.347C>T:p.P116L,
refgene	1524704	1524704	A	G	exonic	A6M16_07505	nonsynonymous SNV	A6M16_07505:gene1500:exon1:c.578T>C:p.V193A,
refgene	1525634	1525634	A	G	exonic	A6M16_07510	nonsynonymous SNV	A6M16_07510:gene1501:exon1:c.869T>C:p.V290A,
refgene	1554202	1554202	A	G	exonic	A6M16_07675	nonsynonymous SNV	A6M16_07675:gene1534:exon1:c.68T>C:p.V23A,
refgene	1555054	1555054	T	C	exonic	A6M16_07685	nonsynonymous SNV	A6M16_07685:gene1536:exon1:c.707A>G:p.D236G,
refgene	1565078	1565078	A	G	exonic	A6M16_07735	nonsynonymous SNV	A6M16_07735:gene1546:exon1:c.515T>C:p.I172T,
refgene	1566974	1566974	G	A	exonic	A6M16_07745	nonsynonymous SNV	A6M16_07745:gene1548:exon1:c.499G>A:p.A167T,
refgene	1578266	1578266	C	T	exonic	A6M16_07770	nonsynonymous SNV	A6M16_07770:gene1553:exon1:c.1601C>T:p.A534V,
refgene	1590564	1590564	A	G	downstream	A6M16_07845,A6M16_07850	.	.
refgene	1590566	1590566	T	C	downstream	A6M16_07845,A6M16_07850	.	.
refgene	1590569	1590569	T	C	downstream	A6M16_07845,A6M16_07850	.	.
refgene	1590644	1590644	A	C	downstream	A6M16_07845,A6M16_07850	.	.
refgene	1590742	1590742	G	T	downstream	A6M16_07845,A6M16_07850	.	.
refgene	1598801	1598801	G	A	exonic	A6M16_07900	synonymous SNV	A6M16_07900:gene1579:exon1:c.519C>T:p.Y173Y,
refgene	1622579	1622579	T	C	exonic	A6M16_08055	nonsynonymous SNV	A6M16_08055:gene1610:exon1:c.1442A>G:p.E481G,
refgene	1643846	1643846	G	T	upstream	A6M16_08155,A6M16_08160,A6M16_08165	.	.
refgene	1643861	1643861	G	A	upstream	A6M16_08155,A6M16_08160,A6M16_08165	.	.
refgene	1645487	1645487	A	C	downstream	A6M16_08165,A6M16_08170,A6M16_08175	.	.
refgene	1645488	1645488	G	A	downstream	A6M16_08165,A6M16_08170,A6M16_08175	.	.
refgene	1656313	1656313	T	C	exonic	A6M16_08235	nonsynonymous SNV	A6M16_08235:gene1646:exon1:c.445A>G:p.T149A,
refgene	1685754	1685754	G	A	exonic	A6M16_08375	synonymous SNV	A6M16_08375:gene1674:exon1:c.450G>A:p.L150L,
refgene	1816728	1816728	G	A	exonic	A6M16_08995	nonsynonymous SNV	A6M16_08995:gene1798:exon1:c.49G>A:p.V17I,
refgene	1835680	1835680	T	C	exonic	A6M16_09085	nonsynonymous SNV	A6M16_09085:gene1816:exon1:c.278A>G:p.D93G,
refgene	1864002	1864002	G	A	exonic	A6M16_09205	nonsynonymous SNV	A6M16_09205:gene1840:exon1:c.380G>A:p.G127E,
refgene	1871926	1871926	T	G	exonic	A6M16_09235	unknown	UNKNOWN
refgene	1889767	1889767	C	T	upstream	A6M16_09275,A6M16_09280,A6M16_09285	.	.
refgene	1969525	1969525	T	C	upstream;downstream	A6M16_09640,rnpA;A6M16_09650	.	.
refgene	1980331	1980331	G	T	exonic	A6M16_09695	nonsynonymous SNV	A6M16_09695:gene1938:exon1:c.235C>A:p.P79T,
refgene	2028288	2028288	T	G	exonic	A6M16_09915	nonsynonymous SNV	A6M16_09915:gene1982:exon1:c.1459A>C:p.T487P,
refgene	2028289	2028289	A	T	exonic	A6M16_09915	synonymous SNV	A6M16_09915:gene1982:exon1:c.1458T>A:p.T486T,
refgene	2028616	2028616	T	C	exonic	A6M16_09915	synonymous SNV	A6M16_09915:gene1982:exon1:c.1131A>G:p.T377T,
refgene	2028617	2028617	G	A	exonic	A6M16_09915	nonsynonymous SNV	A6M16_09915:gene1982:exon1:c.1130C>T:p.T377I,
refgene	2028640	2028640	A	G	exonic	A6M16_09915	synonymous SNV	A6M16_09915:gene1982:exon1:c.1107T>C:p.T369T,
refgene	2028667	2028667	A	G	exonic	A6M16_09915	synonymous SNV	A6M16_09915:gene1982:exon1:c.1080T>C:p.T360T,
refgene	2029237	2029237	A	G	exonic	A6M16_09915	synonymous SNV	A6M16_09915:gene1982:exon1:c.510T>C:p.A170A,
refgene	2037387	2037387	C	T	upstream	A6M16_09935,A6M16_09940,A6M16_09945,A6M16_09950	.	.
refgene	2096887	2096887	T	G	exonic	A6M16_10240	unknown	UNKNOWN
refgene	2097437	2097437	G	T	exonic	A6M16_10245	nonsynonymous SNV	A6M16_10245:gene2048:exon1:c.225G>T:p.Q75H,
refgene	2112115	2112115	C	T	exonic	A6M16_10315	nonsynonymous SNV	A6M16_10315:gene2062:exon1:c.1723G>A:p.A575T,

## Sheet: Table S6
Table S7. InDels in SS9-P30
CHROMOSOME	START	END	REFERENCE	ALTERATION	ANNOTION	GENE(in or nearby)	MUT_type	MUT_info
refgene	40756	40756	-	A	exonic	A6M16_00265	frameshift insertion	A6M16_00265:gene52:exon1:c.440_441insT:p.F147fs,
refgene	186856	186856	C	-	exonic	A6M16_01085	frameshift deletion	A6M16_01085:gene216:exon1:c.603delC:p.V201fs,
refgene	761229	761264	GGACCAACCTAGCGTATCAGATGCAGAATATGATAC	-	exonic	ligA	nonframeshift deletion	ligA:gene767:exon1:c.66_101del:p.22_34del,
refgene	1099443	1099443	-	G	upstream;downstream	A6M16_05510,A6M16_05515;A6M16_05520	.	.
refgene	1126206	1126217	TTATGAAATGGA	-	exonic	A6M16_05625	nonframeshift deletion	A6M16_05625:gene1124:exon1:c.180_191del:p.60_64del,
refgene	1156457	1156457	-	A	upstream;downstream	A6M16_05750;A6M16_05755,obgE	.	.
refgene	1334824	1334824	-	A	exonic	A6M16_06565	unknown	UNKNOWN
refgene	1474193	1474193	-	A	upstream	A6M16_07235,A6M16_07240	.	.
refgene	1505076	1505076	-	T	exonic	A6M16_07415	frameshift insertion	A6M16_07415:gene1482:exon1:c.442_443insT:p.P148fs,
refgene	1506131	1506131	A	-	exonic	A6M16_07425	frameshift deletion	A6M16_07425:gene1484:exon1:c.390delT:p.S130fs,
refgene	1549953	1549953	A	-	upstream;downstream	A6M16_07650,A6M16_07655;A6M16_07645	.	.
refgene	1589362	1589363	AT	-	exonic	A6M16_07840	unknown	UNKNOWN
refgene	1589842	1589857	AGAACTAGGTTATCCG	-	exonic	A6M16_07845	unknown	UNKNOWN
refgene	1590578	1590578	T	-	downstream	A6M16_07845,A6M16_07850	.	.
refgene	1590641	1590641	-	TG	downstream	A6M16_07845,A6M16_07850	.	.
refgene	1590741	1590741	-	C	downstream	A6M16_07845,A6M16_07850	.	.
refgene	1592265	1592265	-	C	exonic	A6M16_07855	frameshift insertion	A6M16_07855:gene1570:exon1:c.461_462insG:p.G154fs,
refgene	1645489	1645489	A	-	downstream	A6M16_08165,A6M16_08170,A6M16_08175	.	.
refgene	1646361	1646361	-	C	upstream;downstream	A6M16_08170;A6M16_08175	.	.
refgene	1792478	1792478	C	-	upstream;downstream	A6M16_08860,A6M16_08865;A6M16_08870	.	.
refgene	1956537	1956549	CTAAGGACCCCAT	-	exonic	A6M16_09575	frameshift deletion	A6M16_09575:gene1914:exon1:c.1526_1538del:p.509_513del,
refgene	2002222	2002225	TATA	-	upstream;downstream	A6M16_09810,A6M16_09815;A6M16_09820,pgi	.	.

## Sheet: Table S7
Table S8. SNPs in SS9-P30
CHROMOSOME	START	END	REFERENCE	ALTERATION	ANNOTATION	GENE(in or nearby)	MUT_type	MUT_info
refgene	24618	24618	C	G	exonic	A6M16_00195	nonsynonymous SNV	A6M16_00195:gene38:exon1:c.303C>G:p.S101R,
refgene	29655	29655	C	A	exonic	A6M16_00220	nonsynonymous SNV	A6M16_00220:gene43:exon1:c.382C>A:p.P128T,
refgene	32584	32584	T	C	exonic	A6M16_00235	nonsynonymous SNV	A6M16_00235:gene46:exon1:c.1225T>C:p.Y409H,
refgene	40340	40340	G	A	exonic	A6M16_00265	nonsynonymous SNV	A6M16_00265:gene52:exon1:c.857C>T:p.S286F,
refgene	41699	41699	A	G	exonic	A6M16_00270	nonsynonymous SNV	A6M16_00270:gene53:exon1:c.292A>G:p.T98A,
refgene	51704	51704	C	T	exonic	A6M16_00320	nonsynonymous SNV	A6M16_00320:gene63:exon1:c.182C>T:p.T61M,
refgene	76180	76180	A	T	upstream;downstream	A6M16_00485,A6M16_00490,A6M16_00495;A6M16_00470,A6M16_00475,rpsN	.	.
refgene	92488	92488	G	A	ncRNA_exonic	A6M16_00630	.	.
refgene	101447	101447	A	G	upstream;downstream	A6M16_00695;A6M16_00700,A6M16_00705	.	.
refgene	146412	146412	G	A	upstream;downstream	A6M16_00910;A6M16_00905	.	.
refgene	179996	179996	A	G	exonic	A6M16_01060	nonsynonymous SNV	A6M16_01060:gene211:exon1:c.472A>G:p.K158E,
refgene	181944	181944	C	T	exonic	A6M16_01065	nonsynonymous SNV	A6M16_01065:gene212:exon1:c.773G>A:p.R258H,
refgene	225159	225159	G	C	upstream;downstream	A6M16_01255;A6M16_01250	.	.
refgene	234760	234760	C	T	exonic	A6M16_01290	nonsynonymous SNV	A6M16_01290:gene257:exon1:c.832C>T:p.H278Y,
refgene	246775	246775	G	A	exonic	A6M16_01345	nonsynonymous SNV	A6M16_01345:gene268:exon1:c.122C>T:p.A41V,
refgene	246776	246776	C	G	exonic	A6M16_01345	nonsynonymous SNV	A6M16_01345:gene268:exon1:c.121G>C:p.A41P,
refgene	246777	246777	T	C	exonic	A6M16_01345	synonymous SNV	A6M16_01345:gene268:exon1:c.120A>G:p.T40T,
refgene	323207	323207	C	A	exonic	A6M16_01715	nonsynonymous SNV	A6M16_01715:gene342:exon1:c.358G>T:p.D120Y,
refgene	335236	335236	C	T	exonic	A6M16_01765	nonsynonymous SNV	A6M16_01765:gene352:exon1:c.548C>T:p.A183V,
refgene	339510	339510	A	G	exonic	A6M16_01790	synonymous SNV	A6M16_01790:gene357:exon1:c.42A>G:p.E14E,
refgene	339513	339513	G	A	exonic	A6M16_01790	synonymous SNV	A6M16_01790:gene357:exon1:c.45G>A:p.G15G,
refgene	339514	339514	G	C	exonic	A6M16_01790	nonsynonymous SNV	A6M16_01790:gene357:exon1:c.46G>C:p.V16L,
refgene	339516	339516	A	G	exonic	A6M16_01790	synonymous SNV	A6M16_01790:gene357:exon1:c.48A>G:p.V16V,
refgene	360705	360705	G	A	exonic	A6M16_01905	synonymous SNV	A6M16_01905:gene380:exon1:c.1422G>A:p.L474L,
refgene	475215	475215	A	G	exonic	A6M16_02490	unknown	UNKNOWN
refgene	494548	494548	C	A	exonic	A6M16_02605	synonymous SNV	A6M16_02605:gene520:exon1:c.30C>A:p.G10G,
refgene	510236	510236	A	G	exonic	A6M16_02680	nonsynonymous SNV	A6M16_02680:gene535:exon1:c.850A>G:p.T284A,
refgene	541672	541672	T	G	exonic	A6M16_02830	nonsynonymous SNV	A6M16_02830:gene565:exon1:c.240T>G:p.F80L,
refgene	545128	545128	T	A	exonic	A6M16_02845	nonsynonymous SNV	A6M16_02845:gene568:exon1:c.1663T>A:p.F555I,
refgene	545669	545669	G	A	exonic	A6M16_02845	nonsynonymous SNV	A6M16_02845:gene568:exon1:c.2204G>A:p.R735Q,
refgene	660541	660541	A	G	exonic	A6M16_03360	synonymous SNV	A6M16_03360:gene671:exon1:c.1131A>G:p.R377R,
refgene	682272	682272	T	C	exonic	aroD	nonsynonymous SNV	aroD:gene692:exon1:c.191T>C:p.I64T,
refgene	723112	723112	G	A	upstream	A6M16_03690,A6M16_03695,A6M16_03700	.	.
refgene	723113	723113	C	A	upstream	A6M16_03690,A6M16_03695,A6M16_03700	.	.
refgene	723114	723114	C	A	upstream	A6M16_03690,A6M16_03695,A6M16_03700	.	.
refgene	726621	726621	A	G	exonic	A6M16_03715	nonsynonymous SNV	A6M16_03715:gene742:exon1:c.1246A>G:p.I416V,
refgene	728916	728916	C	A	upstream;downstream	A6M16_03720;A6M16_03715	.	.
refgene	728917	728917	A	G	upstream;downstream	A6M16_03720;A6M16_03715	.	.
refgene	740003	740003	T	A	exonic	A6M16_03750	stopgain SNV	A6M16_03750:gene749:exon1:c.812T>A:p.L271X,
refgene	814330	814330	G	C	exonic	A6M16_04130	nonsynonymous SNV	A6M16_04130:gene825:exon1:c.184G>C:p.A62P,
refgene	860738	860738	C	A	exonic	A6M16_04380	nonsynonymous SNV	A6M16_04380:gene875:exon1:c.577G>T:p.A193S,
refgene	943201	943201	C	G	exonic	A6M16_04730	nonsynonymous SNV	A6M16_04730:gene945:exon1:c.1162C>G:p.H388D,
refgene	953178	953178	T	C	exonic	A6M16_04800	stoploss SNV	A6M16_04800:gene959:exon1:c.313T>C:p.X105Q,
refgene	984839	984839	C	A	upstream	A6M16_04920,A6M16_04925,A6M16_04930	.	.
refgene	1056501	1056501	G	A	exonic	A6M16_05315	nonsynonymous SNV	A6M16_05315:gene1062:exon1:c.509C>T:p.S170L,
refgene	1084624	1084624	C	T	exonic	A6M16_05430	synonymous SNV	A6M16_05430:gene1085:exon1:c.876G>A:p.L292L,
refgene	1196312	1196312	G	A	exonic	A6M16_05925	nonsynonymous SNV	A6M16_05925:gene1184:exon1:c.451C>T:p.R151C,
refgene	1233204	1233204	T	A	upstream;downstream	A6M16_06105,A6M16_06110;A6M16_06115,A6M16_06120	.	.
refgene	1233205	1233205	A	T	upstream;downstream	A6M16_06105,A6M16_06110;A6M16_06115,A6M16_06120	.	.
refgene	1235219	1235219	T	G	exonic	A6M16_06120	nonsynonymous SNV	A6M16_06120:gene1223:exon1:c.1222A>C:p.I408L,
refgene	1236663	1236663	T	C	exonic	A6M16_06125	nonsynonymous SNV	A6M16_06125:gene1224:exon1:c.424A>G:p.S142G,
refgene	1260309	1260309	G	A	upstream;downstream	A6M16_06240;A6M16_06245	.	.
refgene	1325845	1325845	C	A	upstream;downstream	A6M16_06525;A6M16_06520	.	.
refgene	1327091	1327091	C	T	exonic	A6M16_06525	nonsynonymous SNV	A6M16_06525:gene1304:exon1:c.1232C>T:p.T411M,
refgene	1327105	1327105	C	T	exonic	A6M16_06525	nonsynonymous SNV	A6M16_06525:gene1304:exon1:c.1246C>T:p.P416S,
refgene	1327258	1327258	A	G	downstream	A6M16_06525,A6M16_06530	.	.
refgene	1327290	1327290	G	T	downstream	A6M16_06525,A6M16_06530	.	.
refgene	1327398	1327398	T	G	downstream	A6M16_06525,A6M16_06530	.	.
refgene	1327400	1327400	T	C	downstream	A6M16_06525,A6M16_06530	.	.
refgene	1327403	1327403	C	T	downstream	A6M16_06525,A6M16_06530	.	.
refgene	1327404	1327404	G	A	downstream	A6M16_06525,A6M16_06530	.	.
refgene	1327408	1327408	T	C	downstream	A6M16_06525,A6M16_06530	.	.
refgene	1327409	1327409	A	T	downstream	A6M16_06525,A6M16_06530	.	.
refgene	1359653	1359653	A	C	exonic	mscL	nonsynonymous SNV	mscL:gene1332:exon1:c.146A>C:p.K49T,
refgene	1395349	1395349	G	A	exonic	A6M16_06830	nonsynonymous SNV	A6M16_06830:gene1365:exon1:c.371C>T:p.A124V,
refgene	1399963	1399963	A	G	exonic	A6M16_06855	unknown	UNKNOWN
refgene	1434523	1434523	C	T	exonic	A6M16_07025	nonsynonymous SNV	A6M16_07025:gene1404:exon1:c.985G>A:p.A329T,
refgene	1435887	1435887	T	C	exonic	A6M16_07030	synonymous SNV	A6M16_07030:gene1405:exon1:c.552A>G:p.R184R,
refgene	1446295	1446295	A	G	exonic	A6M16_07090	nonsynonymous SNV	A6M16_07090:gene1417:exon1:c.440T>C:p.I147T,
refgene	1456409	1456409	G	A	exonic	A6M16_07140	stopgain SNV	A6M16_07140:gene1427:exon1:c.400C>T:p.Q134X,
refgene	1503209	1503209	A	G	exonic	A6M16_07400	nonsynonymous SNV	A6M16_07400:gene1479:exon1:c.886A>G:p.M296V,
refgene	1504623	1504623	C	G	upstream;downstream	A6M16_07405,A6M16_07410,A6M16_07415;A6M16_07420	.	.
refgene	1504625	1504625	C	T	upstream;downstream	A6M16_07405,A6M16_07410,A6M16_07415;A6M16_07420	.	.
refgene	1505083	1505083	T	C	exonic	A6M16_07415	nonsynonymous SNV	A6M16_07415:gene1482:exon1:c.449T>C:p.L150P,
refgene	1505084	1505084	T	C	exonic	A6M16_07415	synonymous SNV	A6M16_07415:gene1482:exon1:c.450T>C:p.L150L,
refgene	1505093	1505093	T	A	exonic	A6M16_07415	nonsynonymous SNV	A6M16_07415:gene1482:exon1:c.459T>A:p.N153K,
refgene	1505105	1505105	C	T	exonic	A6M16_07415	synonymous SNV	A6M16_07415:gene1482:exon1:c.471C>T:p.T157T,
refgene	1505116	1505116	T	C	exonic	A6M16_07415	nonsynonymous SNV	A6M16_07415:gene1482:exon1:c.482T>C:p.I161T,
refgene	1505120	1505120	C	T	exonic	A6M16_07415	synonymous SNV	A6M16_07415:gene1482:exon1:c.486C>T:p.L162L,
refgene	1505124	1505124	C	T	exonic	A6M16_07415	stopgain SNV	A6M16_07415:gene1482:exon1:c.490C>T:p.Q164X,
refgene	1505125	1505125	A	G	exonic	A6M16_07415	nonsynonymous SNV	A6M16_07415:gene1482:exon1:c.491A>G:p.Q164R,
refgene	1505126	1505126	G	T	exonic	A6M16_07415	nonsynonymous SNV	A6M16_07415:gene1482:exon1:c.492G>T:p.Q164H,
refgene	1506103	1506103	A	T	exonic	A6M16_07425	stoploss SNV	A6M16_07425:gene1484:exon1:c.418T>A:p.X140K,
refgene	1506134	1506134	A	G	exonic	A6M16_07425	synonymous SNV	A6M16_07425:gene1484:exon1:c.387T>C:p.D129D,
refgene	1506137	1506137	A	G	exonic	A6M16_07425	synonymous SNV	A6M16_07425:gene1484:exon1:c.384T>C:p.L128L,
refgene	1506141	1506141	G	A	exonic	A6M16_07425	nonsynonymous SNV	A6M16_07425:gene1484:exon1:c.380C>T:p.T127I,
refgene	1506152	1506152	A	G	exonic	A6M16_07425	synonymous SNV	A6M16_07425:gene1484:exon1:c.369T>C:p.T123T,
refgene	1506164	1506164	T	A	exonic	A6M16_07425	nonsynonymous SNV	A6M16_07425:gene1484:exon1:c.357A>T:p.K119N,
refgene	1506173	1506173	G	A	exonic	A6M16_07425	synonymous SNV	A6M16_07425:gene1484:exon1:c.348C>T:p.P116P,
refgene	1506174	1506174	G	A	exonic	A6M16_07425	nonsynonymous SNV	A6M16_07425:gene1484:exon1:c.347C>T:p.P116L,
refgene	1524704	1524704	A	G	exonic	A6M16_07505	nonsynonymous SNV	A6M16_07505:gene1500:exon1:c.578T>C:p.V193A,
refgene	1525634	1525634	A	G	exonic	A6M16_07510	nonsynonymous SNV	A6M16_07510:gene1501:exon1:c.869T>C:p.V290A,
refgene	1554202	1554202	A	G	exonic	A6M16_07675	nonsynonymous SNV	A6M16_07675:gene1534:exon1:c.68T>C:p.V23A,
refgene	1555054	1555054	T	C	exonic	A6M16_07685	nonsynonymous SNV	A6M16_07685:gene1536:exon1:c.707A>G:p.D236G,
refgene	1565078	1565078	A	G	exonic	A6M16_07735	nonsynonymous SNV	A6M16_07735:gene1546:exon1:c.515T>C:p.I172T,
refgene	1566974	1566974	G	A	exonic	A6M16_07745	nonsynonymous SNV	A6M16_07745:gene1548:exon1:c.499G>A:p.A167T,
refgene	1578266	1578266	C	T	exonic	A6M16_07770	nonsynonymous SNV	A6M16_07770:gene1553:exon1:c.1601C>T:p.A534V,
refgene	1590564	1590564	A	G	downstream	A6M16_07845,A6M16_07850	.	.
refgene	1590566	1590566	T	C	downstream	A6M16_07845,A6M16_07850	.	.
refgene	1590569	1590569	T	C	downstream	A6M16_07845,A6M16_07850	.	.
refgene	1590644	1590644	A	C	downstream	A6M16_07845,A6M16_07850	.	.
refgene	1590742	1590742	G	T	downstream	A6M16_07845,A6M16_07850	.	.
refgene	1598801	1598801	G	A	exonic	A6M16_07900	synonymous SNV	A6M16_07900:gene1579:exon1:c.519C>T:p.Y173Y,
refgene	1622579	1622579	T	C	exonic	A6M16_08055	nonsynonymous SNV	A6M16_08055:gene1610:exon1:c.1442A>G:p.E481G,
refgene	1643846	1643846	G	T	upstream	A6M16_08155,A6M16_08160,A6M16_08165	.	.
refgene	1643861	1643861	G	A	upstream	A6M16_08155,A6M16_08160,A6M16_08165	.	.
refgene	1643870	1643870	C	A	upstream	A6M16_08155,A6M16_08160,A6M16_08165	.	.
refgene	1645487	1645487	A	C	downstream	A6M16_08165,A6M16_08170,A6M16_08175	.	.
refgene	1645488	1645488	G	A	downstream	A6M16_08165,A6M16_08170,A6M16_08175	.	.
refgene	1645565	1645565	G	A	downstream	A6M16_08165,A6M16_08170,A6M16_08175	.	.
refgene	1656313	1656313	T	C	exonic	A6M16_08235	nonsynonymous SNV	A6M16_08235:gene1646:exon1:c.445A>G:p.T149A,
refgene	1685754	1685754	G	A	exonic	A6M16_08375	synonymous SNV	A6M16_08375:gene1674:exon1:c.450G>A:p.L150L,
refgene	1816728	1816728	G	A	exonic	A6M16_08995	nonsynonymous SNV	A6M16_08995:gene1798:exon1:c.49G>A:p.V17I,
refgene	1835680	1835680	T	C	exonic	A6M16_09085	nonsynonymous SNV	A6M16_09085:gene1816:exon1:c.278A>G:p.D93G,
refgene	1864002	1864002	G	A	exonic	A6M16_09205	nonsynonymous SNV	A6M16_09205:gene1840:exon1:c.380G>A:p.G127E,
refgene	1889767	1889767	C	T	upstream	A6M16_09275,A6M16_09280,A6M16_09285	.	.
refgene	1969525	1969525	T	C	upstream;downstream	A6M16_09640,rnpA;A6M16_09650	.	.
refgene	1980331	1980331	G	T	exonic	A6M16_09695	nonsynonymous SNV	A6M16_09695:gene1938:exon1:c.235C>A:p.P79T,
refgene	2028616	2028616	T	C	exonic	A6M16_09915	synonymous SNV	A6M16_09915:gene1982:exon1:c.1131A>G:p.T377T,
refgene	2028617	2028617	G	A	exonic	A6M16_09915	nonsynonymous SNV	A6M16_09915:gene1982:exon1:c.1130C>T:p.T377I,
refgene	2028640	2028640	A	G	exonic	A6M16_09915	synonymous SNV	A6M16_09915:gene1982:exon1:c.1107T>C:p.T369T,
refgene	2028667	2028667	A	G	exonic	A6M16_09915	synonymous SNV	A6M16_09915:gene1982:exon1:c.1080T>C:p.T360T,
refgene	2029237	2029237	A	G	exonic	A6M16_09915	synonymous SNV	A6M16_09915:gene1982:exon1:c.510T>C:p.A170A,
refgene	2037387	2037387	C	T	upstream	A6M16_09935,A6M16_09940,A6M16_09945,A6M16_09950	.	.
refgene	2096887	2096887	T	G	exonic	A6M16_10240	unknown	UNKNOWN
refgene	2097437	2097437	G	T	exonic	A6M16_10245	nonsynonymous SNV	A6M16_10245:gene2048:exon1:c.225G>T:p.Q75H,
refgene	2112115	2112115	C	T	exonic	A6M16_10315	nonsynonymous SNV	A6M16_10315:gene2062:exon1:c.1723G>A:p.A575T,
refgene	2118800	2118800	G	A	exonic	A6M16_10345	nonsynonymous SNV	A6M16_10345:gene2068:exon1:c.158C>T:p.A53V,

## Sheet: Table S8
Table S9. Common mutations among SS9-P10, SS9-P20 and SS9-P30
START	REF	ALTERATION	ANNOTATION	GENE(in or nearby)	MUT_type	MUT_info
1590578	T	-	downstream	A6M16_07845,A6M16_07850	.	.
1590641	-	TG	downstream	A6M16_07845,A6M16_07850	.	.
1590741	-	C	downstream	A6M16_07845,A6M16_07850	.	.
1645489	A	-	downstream	A6M16_08165,A6M16_08170,A6M16_08175	.	.
1327258	A	G	downstream	A6M16_06525,A6M16_06530	.	.
1327290	G	T	downstream	A6M16_06525,A6M16_06530	.	.
1327398	T	G	downstream	A6M16_06525,A6M16_06530	.	.
1327400	T	C	downstream	A6M16_06525,A6M16_06530	.	.
1327403	C	T	downstream	A6M16_06525,A6M16_06530	.	.
1327404	G	A	downstream	A6M16_06525,A6M16_06530	.	.
1327408	T	C	downstream	A6M16_06525,A6M16_06530	.	.
1327409	A	T	downstream	A6M16_06525,A6M16_06530	.	.
1590564	A	G	downstream	A6M16_07845,A6M16_07850	.	.
1590566	T	C	downstream	A6M16_07845,A6M16_07850	.	.
1590569	T	C	downstream	A6M16_07845,A6M16_07850	.	.
1590644	A	C	downstream	A6M16_07845,A6M16_07850	.	.
1590742	G	T	downstream	A6M16_07845,A6M16_07850	.	.
1645487	A	C	downstream	A6M16_08165,A6M16_08170,A6M16_08175	.	.
1645488	G	A	downstream	A6M16_08165,A6M16_08170,A6M16_08175	.	.
101447	A	G	upstream;downstream	A6M16_00695;A6M16_00700,A6M16_00705	.	.
40756	-	A	exonic	A6M16_00265	frameshift insertion	A6M16_00265:gene52:exon1:c.440_441insT:p.F147fs,
186856	C	-	exonic	A6M16_01085	frameshift deletion	A6M16_01085:gene216:exon1:c.603delC:p.V201fs,
761229	GGACCAACCTAGCGTATCAGATGCAGAATATGATAC	-	exonic	ligA	nonframeshift deletion	ligA:gene767:exon1:c.66_101del:p.22_34del,
1126206	TTATGAAATGGA	-	exonic	A6M16_05625	nonframeshift deletion	A6M16_05625:gene1124:exon1:c.180_191del:p.60_64del,
1334824	-	A	exonic	A6M16_06565	unknown	UNKNOWN
1505076	-	T	exonic	A6M16_07415	frameshift insertion	A6M16_07415:gene1482:exon1:c.442_443insT:p.P148fs,
1506131	A	-	exonic	A6M16_07425	frameshift deletion	A6M16_07425:gene1484:exon1:c.390delT:p.S130fs,
1589362	AT	-	exonic	A6M16_07840	unknown	UNKNOWN
1589842	AGAACTAGGTTATCCG	-	exonic	A6M16_07845	unknown	UNKNOWN
1592265	-	C	exonic	A6M16_07855	frameshift insertion	A6M16_07855:gene1570:exon1:c.461_462insG:p.G154fs,
1956537	CTAAGGACCCCAT	-	exonic	A6M16_09575	frameshift deletion	A6M16_09575:gene1914:exon1:c.1526_1538del:p.509_513del,
24618	C	G	exonic	A6M16_00195	nonsynonymous SNV	A6M16_00195:gene38:exon1:c.303C>G:p.S101R,
32584	T	C	exonic	A6M16_00235	nonsynonymous SNV	A6M16_00235:gene46:exon1:c.1225T>C:p.Y409H,
40340	G	A	exonic	A6M16_00265	nonsynonymous SNV	A6M16_00265:gene52:exon1:c.857C>T:p.S286F,
41699	A	G	exonic	A6M16_00270	nonsynonymous SNV	A6M16_00270:gene53:exon1:c.292A>G:p.T98A,
51704	C	T	exonic	A6M16_00320	nonsynonymous SNV	A6M16_00320:gene63:exon1:c.182C>T:p.T61M,
179996	A	G	exonic	A6M16_01060	nonsynonymous SNV	A6M16_01060:gene211:exon1:c.472A>G:p.K158E,
181944	C	T	exonic	A6M16_01065	nonsynonymous SNV	A6M16_01065:gene212:exon1:c.773G>A:p.R258H,
234760	C	T	exonic	A6M16_01290	nonsynonymous SNV	A6M16_01290:gene257:exon1:c.832C>T:p.H278Y,
323207	C	A	exonic	A6M16_01715	nonsynonymous SNV	A6M16_01715:gene342:exon1:c.358G>T:p.D120Y,
335236	C	T	exonic	A6M16_01765	nonsynonymous SNV	A6M16_01765:gene352:exon1:c.548C>T:p.A183V,
339510	A	G	exonic	A6M16_01790	synonymous SNV	A6M16_01790:gene357:exon1:c.42A>G:p.E14E,
339513	G	A	exonic	A6M16_01790	synonymous SNV	A6M16_01790:gene357:exon1:c.45G>A:p.G15G,
339514	G	C	exonic	A6M16_01790	nonsynonymous SNV	A6M16_01790:gene357:exon1:c.46G>C:p.V16L,
339516	A	G	exonic	A6M16_01790	synonymous SNV	A6M16_01790:gene357:exon1:c.48A>G:p.V16V,
360705	G	A	exonic	A6M16_01905	synonymous SNV	A6M16_01905:gene380:exon1:c.1422G>A:p.L474L,
475215	A	G	exonic	A6M16_02490	unknown	UNKNOWN
494548	C	A	exonic	A6M16_02605	synonymous SNV	A6M16_02605:gene520:exon1:c.30C>A:p.G10G,
510236	A	G	exonic	A6M16_02680	nonsynonymous SNV	A6M16_02680:gene535:exon1:c.850A>G:p.T284A,
541672	T	G	exonic	A6M16_02830	nonsynonymous SNV	A6M16_02830:gene565:exon1:c.240T>G:p.F80L,
545669	G	A	exonic	A6M16_02845	nonsynonymous SNV	A6M16_02845:gene568:exon1:c.2204G>A:p.R735Q,
660541	A	G	exonic	A6M16_03360	synonymous SNV	A6M16_03360:gene671:exon1:c.1131A>G:p.R377R,
682272	T	C	exonic	aroD	nonsynonymous SNV	aroD:gene692:exon1:c.191T>C:p.I64T,
726621	A	G	exonic	A6M16_03715	nonsynonymous SNV	A6M16_03715:gene742:exon1:c.1246A>G:p.I416V,
740003	T	A	exonic	A6M16_03750	stopgain SNV	A6M16_03750:gene749:exon1:c.812T>A:p.L271X,
814330	G	C	exonic	A6M16_04130	nonsynonymous SNV	A6M16_04130:gene825:exon1:c.184G>C:p.A62P,
860738	C	A	exonic	A6M16_04380	nonsynonymous SNV	A6M16_04380:gene875:exon1:c.577G>T:p.A193S,
943201	C	G	exonic	A6M16_04730	nonsynonymous SNV	A6M16_04730:gene945:exon1:c.1162C>G:p.H388D,
953178	T	C	exonic	A6M16_04800	stoploss SNV	A6M16_04800:gene959:exon1:c.313T>C:p.X105Q,
1056501	G	A	exonic	A6M16_05315	nonsynonymous SNV	A6M16_05315:gene1062:exon1:c.509C>T:p.S170L,
1084624	C	T	exonic	A6M16_05430	synonymous SNV	A6M16_05430:gene1085:exon1:c.876G>A:p.L292L,
1196312	G	A	exonic	A6M16_05925	nonsynonymous SNV	A6M16_05925:gene1184:exon1:c.451C>T:p.R151C,
1235219	T	G	exonic	A6M16_06120	nonsynonymous SNV	A6M16_06120:gene1223:exon1:c.1222A>C:p.I408L,
1236663	T	C	exonic	A6M16_06125	nonsynonymous SNV	A6M16_06125:gene1224:exon1:c.424A>G:p.S142G,
1327091	C	T	exonic	A6M16_06525	nonsynonymous SNV	A6M16_06525:gene1304:exon1:c.1232C>T:p.T411M,
1327105	C	T	exonic	A6M16_06525	nonsynonymous SNV	A6M16_06525:gene1304:exon1:c.1246C>T:p.P416S,
1359653	A	C	exonic	mscL	nonsynonymous SNV	mscL:gene1332:exon1:c.146A>C:p.K49T,
1395349	G	A	exonic	A6M16_06830	nonsynonymous SNV	A6M16_06830:gene1365:exon1:c.371C>T:p.A124V,
1399963	A	G	exonic	A6M16_06855	unknown	UNKNOWN
1434523	C	T	exonic	A6M16_07025	nonsynonymous SNV	A6M16_07025:gene1404:exon1:c.985G>A:p.A329T,
1435887	T	C	exonic	A6M16_07030	synonymous SNV	A6M16_07030:gene1405:exon1:c.552A>G:p.R184R,
1446295	A	G	exonic	A6M16_07090	nonsynonymous SNV	A6M16_07090:gene1417:exon1:c.440T>C:p.I147T,
1456409	G	A	exonic	A6M16_07140	stopgain SNV	A6M16_07140:gene1427:exon1:c.400C>T:p.Q134X,
1503209	A	G	exonic	A6M16_07400	nonsynonymous SNV	A6M16_07400:gene1479:exon1:c.886A>G:p.M296V,
1505083	T	C	exonic	A6M16_07415	nonsynonymous SNV	A6M16_07415:gene1482:exon1:c.449T>C:p.L150P,
1505084	T	C	exonic	A6M16_07415	synonymous SNV	A6M16_07415:gene1482:exon1:c.450T>C:p.L150L,
1505093	T	A	exonic	A6M16_07415	nonsynonymous SNV	A6M16_07415:gene1482:exon1:c.459T>A:p.N153K,
1505105	C	T	exonic	A6M16_07415	synonymous SNV	A6M16_07415:gene1482:exon1:c.471C>T:p.T157T,
1505116	T	C	exonic	A6M16_07415	nonsynonymous SNV	A6M16_07415:gene1482:exon1:c.482T>C:p.I161T,
1505120	C	T	exonic	A6M16_07415	synonymous SNV	A6M16_07415:gene1482:exon1:c.486C>T:p.L162L,
1505124	C	T	exonic	A6M16_07415	stopgain SNV	A6M16_07415:gene1482:exon1:c.490C>T:p.Q164X,
1505125	A	G	exonic	A6M16_07415	nonsynonymous SNV	A6M16_07415:gene1482:exon1:c.491A>G:p.Q164R,
1505126	G	T	exonic	A6M16_07415	nonsynonymous SNV	A6M16_07415:gene1482:exon1:c.492G>T:p.Q164H,
1506134	A	G	exonic	A6M16_07425	synonymous SNV	A6M16_07425:gene1484:exon1:c.387T>C:p.D129D,
1506137	A	G	exonic	A6M16_07425	synonymous SNV	A6M16_07425:gene1484:exon1:c.384T>C:p.L128L,
1506141	G	A	exonic	A6M16_07425	nonsynonymous SNV	A6M16_07425:gene1484:exon1:c.380C>T:p.T127I,
1506152	A	G	exonic	A6M16_07425	synonymous SNV	A6M16_07425:gene1484:exon1:c.369T>C:p.T123T,
1506164	T	A	exonic	A6M16_07425	nonsynonymous SNV	A6M16_07425:gene1484:exon1:c.357A>T:p.K119N,
1506173	G	A	exonic	A6M16_07425	synonymous SNV	A6M16_07425:gene1484:exon1:c.348C>T:p.P116P,
1506174	G	A	exonic	A6M16_07425	nonsynonymous SNV	A6M16_07425:gene1484:exon1:c.347C>T:p.P116L,
1524704	A	G	exonic	A6M16_07505	nonsynonymous SNV	A6M16_07505:gene1500:exon1:c.578T>C:p.V193A,
1525634	A	G	exonic	A6M16_07510	nonsynonymous SNV	A6M16_07510:gene1501:exon1:c.869T>C:p.V290A,
1554202	A	G	exonic	A6M16_07675	nonsynonymous SNV	A6M16_07675:gene1534:exon1:c.68T>C:p.V23A,
1555054	T	C	exonic	A6M16_07685	nonsynonymous SNV	A6M16_07685:gene1536:exon1:c.707A>G:p.D236G,
1565078	A	G	exonic	A6M16_07735	nonsynonymous SNV	A6M16_07735:gene1546:exon1:c.515T>C:p.I172T,
1566974	G	A	exonic	A6M16_07745	nonsynonymous SNV	A6M16_07745:gene1548:exon1:c.499G>A:p.A167T,
1578266	C	T	exonic	A6M16_07770	nonsynonymous SNV	A6M16_07770:gene1553:exon1:c.1601C>T:p.A534V,
1598801	G	A	exonic	A6M16_07900	synonymous SNV	A6M16_07900:gene1579:exon1:c.519C>T:p.Y173Y,
1622579	T	C	exonic	A6M16_08055	nonsynonymous SNV	A6M16_08055:gene1610:exon1:c.1442A>G:p.E481G,
1656313	T	C	exonic	A6M16_08235	nonsynonymous SNV	A6M16_08235:gene1646:exon1:c.445A>G:p.T149A,
1685754	G	A	exonic	A6M16_08375	synonymous SNV	A6M16_08375:gene1674:exon1:c.450G>A:p.L150L,
1816728	G	A	exonic	A6M16_08995	nonsynonymous SNV	A6M16_08995:gene1798:exon1:c.49G>A:p.V17I,
1835680	T	C	exonic	A6M16_09085	nonsynonymous SNV	A6M16_09085:gene1816:exon1:c.278A>G:p.D93G,
1864002	G	A	exonic	A6M16_09205	nonsynonymous SNV	A6M16_09205:gene1840:exon1:c.380G>A:p.G127E,
1980331	G	T	exonic	A6M16_09695	nonsynonymous SNV	A6M16_09695:gene1938:exon1:c.235C>A:p.P79T,
2028616	T	C	exonic	A6M16_09915	synonymous SNV	A6M16_09915:gene1982:exon1:c.1131A>G:p.T377T,
2028617	G	A	exonic	A6M16_09915	nonsynonymous SNV	A6M16_09915:gene1982:exon1:c.1130C>T:p.T377I,
2028640	A	G	exonic	A6M16_09915	synonymous SNV	A6M16_09915:gene1982:exon1:c.1107T>C:p.T369T,
2028667	A	G	exonic	A6M16_09915	synonymous SNV	A6M16_09915:gene1982:exon1:c.1080T>C:p.T360T,
2029237	A	G	exonic	A6M16_09915	synonymous SNV	A6M16_09915:gene1982:exon1:c.510T>C:p.A170A,
2096887	T	G	exonic	A6M16_10240	unknown	UNKNOWN
2097437	G	T	exonic	A6M16_10245	nonsynonymous SNV	A6M16_10245:gene2048:exon1:c.225G>T:p.Q75H,
2112115	C	T	exonic	A6M16_10315	nonsynonymous SNV	A6M16_10315:gene2062:exon1:c.1723G>A:p.A575T,
92488	G	A	ncRNA_exonic	A6M16_00630	.	.
1474193	-	A	upstream	A6M16_07235,A6M16_07240	.	.
723112	G	A	upstream	A6M16_03690,A6M16_03695,A6M16_03700	.	.
723114	C	A	upstream	A6M16_03690,A6M16_03695,A6M16_03700	.	.
984839	C	A	upstream	A6M16_04920,A6M16_04925,A6M16_04930	.	.
1643846	G	T	upstream	A6M16_08155,A6M16_08160,A6M16_08165	.	.
1643861	G	A	upstream	A6M16_08155,A6M16_08160,A6M16_08165	.	.
1889767	C	T	upstream	A6M16_09275,A6M16_09280,A6M16_09285	.	.
2037387	C	T	upstream	A6M16_09935,A6M16_09940,A6M16_09945,A6M16_09950	.	.
1099443	-	G	upstream;downstream	A6M16_05510,A6M16_05515;A6M16_05520	.	.
1156457	-	A	upstream;downstream	A6M16_05750;A6M16_05755,obgE	.	.
1549953	A	-	upstream;downstream	A6M16_07650,A6M16_07655;A6M16_07645	.	.
1646361	-	C	upstream;downstream	A6M16_08170;A6M16_08175	.	.
1792478	C	-	upstream;downstream	A6M16_08860,A6M16_08865;A6M16_08870	.	.
2002222	TATA	-	upstream;downstream	A6M16_09810,A6M16_09815;A6M16_09820,pgi	.	.
76180	A	T	upstream;downstream	A6M16_00485,A6M16_00490,A6M16_00495;A6M16_00470,A6M16_00475,rpsN	.	.
146412	G	A	upstream;downstream	A6M16_00910;A6M16_00905	.	.
225159	G	C	upstream;downstream	A6M16_01255;A6M16_01250	.	.
728916	C	A	upstream;downstream	A6M16_03720;A6M16_03715	.	.
728917	A	G	upstream;downstream	A6M16_03720;A6M16_03715	.	.
1233204	T	A	upstream;downstream	A6M16_06105,A6M16_06110;A6M16_06115,A6M16_06120	.	.
1233205	A	T	upstream;downstream	A6M16_06105,A6M16_06110;A6M16_06115,A6M16_06120	.	.
1260309	G	A	upstream;downstream	A6M16_06240;A6M16_06245	.	.
1325845	C	A	upstream;downstream	A6M16_06525;A6M16_06520	.	.
1969525	T	C	upstream;downstream	A6M16_09640,rnpA;A6M16_09650	.	.

## Sheet: Table S9
Table S2. Mutations in non-coding regions
Group	Location	Reference	Alteration	Annotation	Note
downstream of ORFs	1590578	T	-	downstream
	1590641	-	TG	downstream
	1590741	-	C	downstream
	1645489	A	-	downstream
	1327258	A	G	downstream
	1327290	G	T	downstream
	1327398	T	G	downstream
	1327400	T	C	downstream
	1327403	C	T	downstream
	1327404	G	A	downstream
	1327408	T	C	downstream
	1327409	A	T	downstream
	1590564	A	G	downstream
	1590566	T	C	downstream
	1590569	T	C	downstream
	1590644	A	C	downstream
	1590742	G	T	downstream
	1645487	A	C	downstream
	1645488	G	A	downstream
	101447	A	G	downstream
upstream of ORFs	1474193	-	A	upstream
	723112	G	A	upstream	pseudo gene
	723114	C	A	upstream	pseudo gene
	984839	C	A	upstream
	1643846	G	T	upstream
	1643861	G	A	upstream
	1889767	C	T	upstream
	2037387	C	T	upstream
	1099443	-	G	upstream;downstream
	1156457	-	A	upstream;downstream
	1549953	A	-	upstream;downstream
	1646361	-	C	upstream;downstream	pseudo gene
	1792478	C	-	upstream;downstream
	2002222	TATA	-	upstream;downstream	potentially strengthen the promoter
	76180	A	T	upstream;downstream
	146412	G	A	upstream;downstream
	225159	G	C	upstream;downstream
	728916	C	A	upstream;downstream
	728917	A	G	upstream;downstream
	1233204	T	A	upstream;downstream
	1233205	A	T	upstream;downstream
	1260309	G	A	upstream;downstream
	1325845	C	A	upstream;downstream
	1969525	T	C	upstream;downstream

## Sheet: Table S10
Table S10. Common mutations in coding regions
Group	Location	Reference	Alteration	Annotation	Locus tag	Variations in amino acid sequence	Product	Gene location
InDels	92488	G	A	ncRNA_exonic	A6M16_00630		tRNA-Tyr	92431..92511
	186856	C	-	exonic	A6M16_01085	202L→.	serine hydrolase	186254..187192
	1506131	A	-	exonic	A6M16_07425	131KSPFISVSRRRNK.→QITLHQRKS.	hypothetical protein	complement(1506101..1506520)
	1956537	CTAAGGACCCCAT	-	exonic	A6M16_09575	509DGVLSRYDGVVRIGESN.→509AVMMGWYGLGRAINTLRKSKSDVVDLI.	ABC transporter ATP-binding protein	complement(1956497..1958074)
	40756	-	A	exonic	A6M16_00265	148CK~MS311.→148LQTY.	hypothetical protein	complement(40261..41196)
	1592265	-	C	exonic	A6M16_07855	155ILAYFTYSLIKRGIILSKQES.→155DTSLFYLFIDKERDNPFQTGVLEPIVTGSECPSKAIV.	hypothetical protein	complement(1592199..1592726)
	1126206	TTATGAAATGGA	-	exonic	A6M16_05625	61 PFHK64 deleted	hypothetical protein	complement(1126088..1126396)
	761229	GGACCAACCTAGCGTATCAGATGCAGAATATGATAC	-	exonic	ligA	23DQPSVSDAEYDTDQPSVSDAEYDT→46DQPSVSDAEYDT	DNA ligase (NAD(+)) LigA	761164..763158
	740003	T	A	exonic	A6M16_03750	271L→.	citrate synthase	739192..740310
	1456409	G	A	exonic	A6M16_07140	134Q→.	sugar ABC transporter permease	complement(1455936..1456808)
	953178	T	C	exonic	A6M16_04800	.105→QSHSLSQSFRDKYMR.	hypothetical protein	952866..953180
nonsynonymous SNPs	24618	C	G	exonic	A6M16_00195	S101R	rod shape-determining protein MreD	24316..24831
	32584	T	C	exonic	A6M16_00235	Y409H	phosphoribosylformylglycinamidine synthase	31360..35079
	40340	G	A	exonic	A6M16_00265	S286F	hypothetical protein	complement(40261..41196)
	41699	A	G	exonic	A6M16_00270	T98A	phosphoribosylamine--glycine ligase	41408..42670
	51704	C	T	exonic	A6M16_00320	T61M	hypothetical protein	51523..52293
	179996	A	G	exonic	A6M16_01060	K158E	YSIRK signal domain/LPXTG anchor domain surface protein	179525..181372
	181944	C	T	exonic	A6M16_01065	R258H	transposase	complement(181460..182716)
	234760	C	T	exonic	A6M16_01290	H278Y	metallophosphatase	233929..235161
	323207	C	A	exonic	A6M16_01715	D120Y	TetR family transcriptional regulator	complement(323055..323564)
	335236	C	T	exonic	A6M16_01765	A183V	CTP synthetase	334689..336293
	339514	G	C	exonic	A6M16_01790	V16L	hypothetical protein	339469..339678
	510236	A	G	exonic	A6M16_02680	T284A	hypothetical protein	509387..510358
	541672	T	G	exonic	A6M16_02830	F80L	MFS transporter	541433..542605
	545669	G	A	exonic	A6M16_02845	R735Q	ribonuclease R	543466..545835
	726621	A	G	exonic	A6M16_03715	I416V	hyaluronidase	725376..728870
	814330	G	C	exonic	A6M16_04130	A62P	bifunctional riboflavin kinase/FMN adenylyltransferase	814147..815070
	860738	C	A	exonic	A6M16_04380	A193S	integrase	complement(860268..861314)
	943201	C	G	exonic	A6M16_04730	H388D	recombinase	942040..943896
	1056501	G	A	exonic	A6M16_05315	S170L	4-hydroxy-tetrahydrodipicolinate reductase	complement(1056242..1057009)
	1196312	G	A	exonic	A6M16_05925	R151C	DNA-binding transcriptional regulator	complement(1195788..1196762)
	1235219	T	G	exonic	A6M16_06120	I408L	competence protein ComEC	complement(1234203..1236440)
	1236663	T	C	exonic	A6M16_06125	S142G	competence protein	complement(1236424..1237086)
	1327091	C	T	exonic	A6M16_06525	T411M	transposase	1325860..1327203
	1327105	C	T	exonic	A6M16_06525	P416S	transposase	1325860..1327203
	1395349	G	A	exonic	A6M16_06830	A124V	hypothetical protein	complement(1395015..1395719)
	1434523	C	T	exonic	A6M16_07025	A329T	thiamine biosynthesis protein ApbE	complement(1434479..1435507)
	1446295	A	G	exonic	A6M16_07090	I147T	ABC transporter ATP-binding protein	complement(1445970..1446734)
	1503209	A	G	exonic	A6M16_07400	M296V	mannose-6-phosphate isomerase	1502324..1503265
	1506141	G	A	exonic	A6M16_07425	T127I	hypothetical protein	complement(1506101..1506520)
	1506164	T	A	exonic	A6M16_07425	K119N	hypothetical protein	complement(1506101..1506520)
	1506174	G	A	exonic	A6M16_07425	P116L	hypothetical protein	complement(1506101..1506520)
	1524704	A	G	exonic	A6M16_07505	V193A	flavoprotein	complement(1524670..1525281)
	1525634	A	G	exonic	A6M16_07510	V290A	methionine adenosyltransferase	complement(1525312..1526502)
	1554202	A	G	exonic	A6M16_07675	V23A	DNA-binding protein	complement(1553994..1554269)
	1555054	T	C	exonic	A6M16_07685	D236G	GDSL family lipase	complement(1554927..1555760)
	1565078	A	G	exonic	A6M16_07735	I172T	histidine kinase	complement(1564204..1565592)
	1566974	G	A	exonic	A6M16_07745	A167T	hypothetical protein	1566476..1567177
	1578266	C	T	exonic	A6M16_07770	A534V	M3 family oligoendopeptidase	1576666..1578363
	1622579	T	C	exonic	A6M16_08055	E481G	aminodeoxychorismate lyase	complement(1622203..1624020)
	1656313	T	C	exonic	A6M16_08235	T149A	FMN-binding domain-containing protein	complement(1656278..1656757)
	1816728	G	A	exonic	A6M16_08995	V17I	Fis family transcriptional regulator	1816680..1816949
	1835680	T	C	exonic	A6M16_09085	D93G	sugar kinase	complement(1835091..1835957)
	1864002	G	A	exonic	A6M16_09205	G127E	peptide deformylase	1863623..1864237
	1980331	G	T	exonic	A6M16_09695	P79T	MFS transporter	complement(1979285..1980565)
	2028617	G	A	exonic	A6M16_09915	T377I	Gamma-glutamyltranspeptidase	complement(2028013..2029746)
	2097437	G	T	exonic	A6M16_10245	Q75H	type I pullulanase	2097213..2099264
	2112115	C	T	exonic	A6M16_10315	A575T	phosphoesterase	complement(2111876..2113837)
	682272	T	C	exonic	aroD	I64T	3-dehydroquinate dehydratase	682082..682756
	1359653	A	C	exonic	mscL	K49T	large-conductance mechanosensitive channel	1359508..1359873
pseudo genes with reverse mutation	475215	A	G	exonic	A6M16_02490		ribose-5-phosphate isomerase	complement(474955..475263)
	1399963	A	G	exonic	A6M16_06855		XRE family transcriptional regulator	complement(1399742..1400218)
	2096887	T	G	exonic	A6M16_10240		LacI family transcriptional regulator	2096206..2097189
	1334824	-	A	exonic	A6M16_06565	1090LFLVVL1095.→1090FVLGSTLGLLKKRRK.	IdeSsuis	complement(1334777..1338090)
	1589362	AT	-	exonic	A6M16_07840	169YVDLQNSSGLSRLVPS184.→169CGFTELLWIIQISSLLGLLVFTIFKPKSIPYVPLLFLSSIPIILCI.	peptidase	1588861..1589507
synonymous SNPs (silent mutations)	339510	A	G	exonic	A6M16_01790	E14E	hypothetical protein	339469..339678
	339513	G	A	exonic	A6M16_01790	G15G	hypothetical protein	339469..339678
	339516	A	G	exonic	A6M16_01790	V16V	hypothetical protein	339469..339678
	360705	G	A	exonic	A6M16_01905	L474L	aspartyl/glutamyl-tRNA amidotransferase subunit B	359284..360723
	494548	C	A	exonic	A6M16_02605	G10G	luciferase	494519..495583
	660541	A	G	exonic	A6M16_03360	R377R	ABC transporter ATP-binding protein	659411..660625
	1084624	C	T	exonic	A6M16_05430	L292L	multidrug ABC transporter ATP-binding protein	complement(1083763..1085499)
	1435887	T	C	exonic	A6M16_07030	R184R	phosphoesterase	complement(1435494..1436438)
	1506134	A	G	exonic	A6M16_07425	D129D	hypothetical protein	complement(1506101..1506520)
	1506137	A	G	exonic	A6M16_07425	L128L	hypothetical protein	complement(1506101..1506520)
	1506152	A	G	exonic	A6M16_07425	T123T	hypothetical protein	complement(1506101..1506520)
	1506173	G	A	exonic	A6M16_07425	P116P	hypothetical protein	complement(1506101..1506520)
	1598801	G	A	exonic	A6M16_07900	Y173Y	DNA-binding response regulator	complement(1598717..1599319)
	1685754	G	A	exonic	A6M16_08375	L150L	serine--tRNA ligase	1685305..1686579
	2028616	T	C	exonic	A6M16_09915	T377T	Gamma-glutamyltranspeptidase	complement(2028013..2029746)
	2028640	A	G	exonic	A6M16_09915	T369T	Gamma-glutamyltranspeptidase	complement(2028013..2029746)
	2028667	A	G	exonic	A6M16_09915	T360T	Gamma-glutamyltranspeptidase	complement(2028013..2029746)
	2029237	A	G	exonic	A6M16_09915	A170A	Gamma-glutamyltranspeptidase	complement(2028013..2029746)
pseudo genes (silent mutations)	1505083	T	C		A6M16_07415		hypothetical protein	1504635..1505150
	1505084	T	C		A6M16_07415		hypothetical protein	1504635..1505150
	1505093	T	A		A6M16_07415		hypothetical protein	1504635..1505150
	1505105	C	T		A6M16_07415		hypothetical protein	1504635..1505150
	1505116	T	C		A6M16_07415		hypothetical protein	1504635..1505150
	1505120	C	T		A6M16_07415		hypothetical protein	1504635..1505150
	1505124	C	T		A6M16_07415		hypothetical protein	1504635..1505150
	1505125	A	G		A6M16_07415		hypothetical protein	1504635..1505150
	1505126	G	T		A6M16_07415		hypothetical protein	1504635..1505150
	1505076	-	T		A6M16_07415		hypothetical protein	1504635..1505150
	1589842	AGAACTAGGTTATCCG	-		A6M16_07845		nicotinate phosphoribosyltransferase	1589615..1590560
SNPs, single-nucleotide polymorphisms

[truncated: 2 more sheets: Table S11, Table S12]
